# Supplementary material for: Physiological mechanisms of adaptive developmental plasticity in Rana temporaria island populations
Source: BMC Evol Biol. 2017 Jul 7;17:164. doi: 10.1186/s12862-017-1004-1 (PMC5501514; doi:10.1186/s12862-017-1004-1)
Supplement: Supplementary file 1 — Raw data obtained during the study and used in statistical analyses. (XLSX 114 kb) [file 12862_2017_1004_MOESM1_ESM.xlsx]

## Sheet: development and growth
ID	Clutch	Island	Island habitat	Treatment	Days to 42 Gosner stage	Weight (g) at 42 Gosner stage	Growthrate
8	LillHadd1	LillHadd	permanent	Constant water level	NA	NA	NA
9	LillHadd1	LillHadd	permanent	Constant water level	31	0.3897	0.012571
10	LillHadd1	LillHadd	permanent	Constant water level	30.5	0.352	0.011541
11	LillHadd1	LillHadd	permanent	Constant water level	31.5	0.2968	0.00942222
12	LillHadd1	LillHadd	permanent	Constant water level	32	0.4065	0.0127031
13	LillHadd1	LillHadd	permanent	Constant water level	31	0.4109	0.0132548
21	LillHadd1	LillHadd	permanent	Pool-drying	28	0.3578	0.0127786
22	LillHadd1	LillHadd	permanent	Pool-drying	30	0.2723	0.00907667
23	LillHadd1	LillHadd	permanent	Pool-drying	28	0.3575	0.0127679
24	LillHadd1	LillHadd	permanent	Pool-drying	31.5	0.2435	0.00773016
25	LillHadd1	LillHadd	permanent	Pool-drying	32	0.2604	0.0081375
26	LillHadd1	LillHadd	permanent	Pool-drying	NA	NA	NA
34	LillHadd2	LillHadd	permanent	Constant water level	NA	NA	NA
35	LillHadd2	LillHadd	permanent	Constant water level	30	0.3279	0.01093
36	LillHadd2	LillHadd	permanent	Constant water level	30	0.4282	0.0142733
37	LillHadd2	LillHadd	permanent	Constant water level	NA	NA	NA
38	LillHadd2	LillHadd	permanent	Constant water level	30	0.463	0.0154333
39	LillHadd2	LillHadd	permanent	Constant water level	29	0.4261	0.0146931
48	LillHadd2	LillHadd	permanent	Pool-drying	30	0.3526	0.0117533
49	LillHadd2	LillHadd	permanent	Pool-drying	29	0.381	0.0131379
50	LillHadd2	LillHadd	permanent	Pool-drying	27.5	0.357	0.0129818
51	LillHadd2	LillHadd	permanent	Pool-drying	27.5	0.2995	0.0108909
52	LillHadd2	LillHadd	permanent	Pool-drying	30	0.3185	0.0106167
60	Storn_Hadd1	StornHadd	permanent	Constant water level	NA	NA	NA
61	Storn_Hadd1	StornHadd	permanent	Constant water level	NA	NA	NA
62	Storn_Hadd1	StornHadd	permanent	Constant water level	28	0.4074	0.01455
63	Storn_Hadd1	StornHadd	permanent	Constant water level	28	0.3505	0.0125179
64	Storn_Hadd1	StornHadd	permanent	Constant water level	27	0.3339	0.0123667
65	Storn_Hadd1	StornHadd	permanent	Constant water level	28	0.328	0.0117143
73	Storn_Hadd1	StornHadd	permanent	Pool-drying	26	0.306	0.0117692
74	Storn_Hadd1	StornHadd	permanent	Pool-drying	29	0.3961	0.0136586
75	Storn_Hadd1	StornHadd	permanent	Pool-drying	28.5	0.3043	0.0106772
76	Storn_Hadd1	StornHadd	permanent	Pool-drying	26	0.363	0.0139615
77	Storn_Hadd1	StornHadd	permanent	Pool-drying	27.5	0.3177	0.0115527
78	Storn_Hadd1	StornHadd	permanent	Pool-drying	29	0.343	0.0118276
86	Bredskav1	Bredskav	semiper	Constant water level	33	0.3544	0.0107394
87	Bredskav1	Bredskav	semiper	Constant water level	29.5	0.3414	0.0115729
88	Bredskav1	Bredskav	semiper	Constant water level	26	0.3264	0.0125538
89	Bredskav1	Bredskav	semiper	Constant water level	32	0.2389	0.00746563
90	Bredskav1	Bredskav	semiper	Constant water level	31.5	0.4173	0.0132476
91	Bredskav1	Bredskav	semiper	Constant water level	29.5	0.3728	0.0126373
99	Bredskav1	Bredskav	semiper	Pool-drying	26.05	0.3422	0.0131363
100	Bredskav1	Bredskav	semiper	Pool-drying	27	0.2538	0.0094
101	Bredskav1	Bredskav	semiper	Pool-drying	29	0.3263	0.0112517
102	Bredskav1	Bredskav	semiper	Pool-drying	28	0.3101	0.011075
103	Bredskav1	Bredskav	semiper	Pool-drying	27	0.2788	0.0103259
104	Bredskav1	Bredskav	semiper	Pool-drying	30	0.3094	0.0103133
112	Bredskav2	Bredskav	semiper	Constant water level	32	0.3611	0.0112844
113	Bredskav2	Bredskav	semiper	Constant water level	27	0.3256	0.0120593
114	Bredskav2	Bredskav	semiper	Constant water level	NA	NA	NA
115	Bredskav2	Bredskav	semiper	Constant water level	29	0.3844	0.0132552
116	Bredskav2	Bredskav	semiper	Constant water level	30	0.455	0.0151667
117	Bredskav2	Bredskav	semiper	Constant water level	30	0.4242	0.01414
125	Bredskav2	Bredskav	semiper	Pool-drying	29	0.2848	0.00982069
126	Bredskav2	Bredskav	semiper	Pool-drying	29	0.3109	0.0107207
127	Bredskav2	Bredskav	semiper	Pool-drying	29	0.3488	0.0120276
128	Bredskav2	Bredskav	semiper	Pool-drying	NA	NA	NA
129	Bredskav2	Bredskav	semiper	Pool-drying	29	0.342	0.0117931
130	Bredskav2	Bredskav	semiper	Pool-drying	30	0.3546	0.01182
138	Bredskav3	Bredskav	semiper	Constant water level	NA	NA	NA
139	Bredskav3	Bredskav	semiper	Constant water level	NA	NA	NA
140	Bredskav3	Bredskav	semiper	Constant water level	NA	NA	NA
141	Bredskav3	Bredskav	semiper	Constant water level	NA	NA	NA
142	Bredskav3	Bredskav	semiper	Constant water level	29	0.3723	0.0128379
143	Bredskav3	Bredskav	semiper	Constant water level	NA	NA	NA
151	Bredskav3	Bredskav	semiper	Pool-drying	32	0.2588	0.0080875
152	Bredskav3	Bredskav	semiper	Pool-drying	30	0.3393	0.01131
153	Bredskav3	Bredskav	semiper	Pool-drying	NA	NA	NA
154	Bredskav3	Bredskav	semiper	Pool-drying	28	0.312	0.0111429
155	Bredskav3	Bredskav	semiper	Pool-drying	27	0.3486	0.0129111
156	Bredskav3	Bredskav	semiper	Pool-drying	NA	NA	NA
164	Algr1	Algr	ephemeral	Constant water level	32	0.3968	0.0124
165	Algr1	Algr	ephemeral	Constant water level	31	0.4754	0.0153355
166	Algr1	Algr	ephemeral	Constant water level	NA	NA	NA
167	Algr1	Algr	ephemeral	Constant water level	32	0.399	0.0124688
168	Algr1	Algr	ephemeral	Constant water level	32	0.4253	0.0132906
169	Algr1	Algr	ephemeral	Constant water level	33	0.4406	0.0133515
177	Algr1	Algr	ephemeral	Pool-drying	29	0.3681	0.0126931
178	Algr1	Algr	ephemeral	Pool-drying	27	0.299	0.0110741
179	Algr1	Algr	ephemeral	Pool-drying	29	0.3544	0.0122207
180	Algr1	Algr	ephemeral	Pool-drying	26	0.2825	0.0108654
181	Algr1	Algr	ephemeral	Pool-drying	30	0.2982	0.00994
182	Algr1	Algr	ephemeral	Pool-drying	NA	NA	NA
190	Algr2	Algr	ephemeral	Constant water level	29	0.3141	0.010831
191	Algr2	Algr	ephemeral	Constant water level	30	0.449	0.0149667
192	Algr2	Algr	ephemeral	Constant water level	26	0.3202	0.0123154
193	Algr2	Algr	ephemeral	Constant water level	28	0.3693	0.0131893
194	Algr2	Algr	ephemeral	Constant water level	29.5	0.4683	0.0158746
195	Algr2	Algr	ephemeral	Constant water level	NA	NA	NA
203	Algr2	Algr	ephemeral	Pool-drying	28	0.346	0.0123571
204	Algr2	Algr	ephemeral	Pool-drying	NA	NA	NA
205	Algr2	Algr	ephemeral	Pool-drying	26	0.2654	0.0102077
206	Algr2	Algr	ephemeral	Pool-drying	25.5	0.325	0.0127451
207	Algr2	Algr	ephemeral	Pool-drying	25	0.3327	0.013308
208	Algr2	Algr	ephemeral	Pool-drying	26	0.3091	0.0118885
216	Savar_Tarn1	SavarTarn	ephemeral	Constant water level	31	0.343	0.0110645
217	Savar_Tarn1	SavarTarn	ephemeral	Constant water level	28	0.3568	0.0127429
218	Savar_Tarn1	SavarTarn	ephemeral	Constant water level	31.5	0.4395	0.0139524
219	Savar_Tarn1	SavarTarn	ephemeral	Constant water level	30	0.3911	0.0130367
220	Savar_Tarn1	SavarTarn	ephemeral	Constant water level	NA	NA	NA
221	Savar_Tarn1	SavarTarn	ephemeral	Constant water level	NA	NA	NA
229	Savar_Tarn1	SavarTarn	ephemeral	Pool-drying	29	0.2998	0.0103379
230	Savar_Tarn1	SavarTarn	ephemeral	Pool-drying	27.5	0.3229	0.0117418
231	Savar_Tarn1	SavarTarn	ephemeral	Pool-drying	27.5	0.2855	0.0103818
232	Savar_Tarn1	SavarTarn	ephemeral	Pool-drying	25	0.3015	0.01206
233	Savar_Tarn1	SavarTarn	ephemeral	Pool-drying	26	0.3189	0.0122654
234	Savar_Tarn1	SavarTarn	ephemeral	Pool-drying	27	0.3383	0.0125296
242	Storn_Hadd2	StornHadd	permanent	Constant water level	29.5	0.3163	0.010722
243	Storn_Hadd2	StornHadd	permanent	Constant water level	29	0.309	0.0106552
244	Storn_Hadd2	StornHadd	permanent	Constant water level	29.5	0.3673	0.0124508
245	Storn_Hadd2	StornHadd	permanent	Constant water level	29	0.388	0.0133793
246	Storn_Hadd2	StornHadd	permanent	Constant water level	28	0.3149	0.0112464
247	Storn_Hadd2	StornHadd	permanent	Constant water level	29	0.3814	0.0131517
255	Storn_Hadd2	StornHadd	permanent	Pool-drying	27.5	0.3111	0.0113127
256	Storn_Hadd2	StornHadd	permanent	Pool-drying	26.5	0.3239	0.0122226
257	Storn_Hadd2	StornHadd	permanent	Pool-drying	25.5	0.3248	0.0127373
258	Storn_Hadd2	StornHadd	permanent	Pool-drying	NA	NA	NA
259	Storn_Hadd2	StornHadd	permanent	Pool-drying	26	0.3012	0.0115846
260	Storn_Hadd2	StornHadd	permanent	Pool-drying	27	0.314	0.0116296
268	Storn_Hadd3	StornHadd	permanent	Constant water level	30.5	0.4151	0.0136098
269	Storn_Hadd3	StornHadd	permanent	Constant water level	30.5	0.3856	0.0126426
270	Storn_Hadd3	StornHadd	permanent	Constant water level	27	0.3299	0.0122185
271	Storn_Hadd3	StornHadd	permanent	Constant water level	29	0.4026	0.0138828
272	Storn_Hadd3	StornHadd	permanent	Constant water level	30	0.5114	0.0170467
273	Storn_Hadd3	StornHadd	permanent	Constant water level	31	0.4838	0.0156065
281	Storn_Hadd3	StornHadd	permanent	Pool-drying	27.5	0.3498	0.01272
282	Storn_Hadd3	StornHadd	permanent	Pool-drying	28.5	0.3627	0.0127263
283	Storn_Hadd3	StornHadd	permanent	Pool-drying	27	0.3333	0.0123444
284	Storn_Hadd3	StornHadd	permanent	Pool-drying	29.5	0.3622	0.012278
285	Storn_Hadd3	StornHadd	permanent	Pool-drying	28.5	0.3605	0.0126491
286	Storn_Hadd3	StornHadd	permanent	Pool-drying	28	0.2966	0.0105929
294	Storn_Hadd4	StornHadd	permanent	Constant water level	30.5	0.3696	0.012118
295	Storn_Hadd4	StornHadd	permanent	Constant water level	28	0.2842	0.01015
296	Storn_Hadd4	StornHadd	permanent	Constant water level	NA	NA	NA
297	Storn_Hadd4	StornHadd	permanent	Constant water level	32.5	0.3371	0.0103723
298	Storn_Hadd4	StornHadd	permanent	Constant water level	32	0.3027	0.00945938
299	Storn_Hadd4	StornHadd	permanent	Constant water level	28.5	0.3867	0.0135684
307	Storn_Hadd4	StornHadd	permanent	Pool-drying	29	0.2908	0.0100276
308	Storn_Hadd4	StornHadd	permanent	Pool-drying	27	0.2683	0.00993704
309	Storn_Hadd4	StornHadd	permanent	Pool-drying	27	0.327	0.0121111
310	Storn_Hadd4	StornHadd	permanent	Pool-drying	29	0.3081	0.0106241
311	Storn_Hadd4	StornHadd	permanent	Pool-drying	32.5	0.2918	0.00897846
312	Storn_Hadd4	StornHadd	permanent	Pool-drying	28	0.3335	0.0119107
320	Petland1	Petland	semiper	Constant water level	29	0.412	0.0142069
321	Petland1	Petland	semiper	Constant water level	28.5	0.4132	0.0144982
322	Petland1	Petland	semiper	Constant water level	29	0.3891	0.0134172
323	Petland1	Petland	semiper	Constant water level	29.5	0.4454	0.0150983
324	Petland1	Petland	semiper	Constant water level	28	0.3505	0.0125179
325	Petland1	Petland	semiper	Constant water level	29.5	0.39	0.0132203
333	Petland1	Petland	semiper	Pool-drying	29	0.2592	0.00893793
334	Petland1	Petland	semiper	Pool-drying	29	0.3223	0.0111138
335	Petland1	Petland	semiper	Pool-drying	28	0.3182	0.0113643
336	Petland1	Petland	semiper	Pool-drying	28	0.373	0.0133214
337	Petland1	Petland	semiper	Pool-drying	31	0.313	0.0100968
338	Petland1	Petland	semiper	Pool-drying	27.5	0.3381	0.0122945
346	Petland2	Petland	semiper	Constant water level	32.5	0.5045	0.0155231
347	Petland2	Petland	semiper	Constant water level	29.5	0.444	0.0150508
348	Petland2	Petland	semiper	Constant water level	NA	NA	NA
349	Petland2	Petland	semiper	Constant water level	29.5	0.4611	0.0156305
350	Petland2	Petland	semiper	Constant water level	33	0.3204	0.00970909
351	Petland2	Petland	semiper	Constant water level	29	0.3841	0.0132448
359	Petland2	Petland	semiper	Pool-drying	29	0.3888	0.0134069
360	Petland2	Petland	semiper	Pool-drying	28	0.302	0.0107857
361	Petland2	Petland	semiper	Pool-drying	30	0.3481	0.0116033
362	Petland2	Petland	semiper	Pool-drying	30.5	0.3323	0.0108951
363	Petland2	Petland	semiper	Pool-drying	31	0.3118	0.0100581
364	Petland2	Petland	semiper	Pool-drying	28.5	0.3022	0.0106035
372	Petland3	Petland	semiper	Constant water level	31.5	0.3794	0.0120444
373	Petland3	Petland	semiper	Constant water level	28.5	0.481	0.0168772
374	Petland3	Petland	semiper	Constant water level	30	0.4663	0.0155433
375	Petland3	Petland	semiper	Constant water level	29	0.3652	0.0125931
376	Petland3	Petland	semiper	Constant water level	29	0.4214	0.014531
377	Petland3	Petland	semiper	Constant water level	29.5	0.3361	0.0113932
385	Petland3	Petland	semiper	Pool-drying	27.5	0.3081	0.0112036
386	Petland3	Petland	semiper	Pool-drying	26.5	0.3075	0.0116038
387	Petland3	Petland	semiper	Pool-drying	26	0.3252	0.0125077
388	Petland3	Petland	semiper	Pool-drying	27.5	0.3742	0.0136073
389	Petland3	Petland	semiper	Pool-drying	27.5	0.364	0.0132364
390	Petland3	Petland	semiper	Pool-drying	26	0.4098	0.0157615
398	Savar_Tarn2	SavarTarn	ephemeral	Constant water level	28	0.3485	0.0124464
399	Savar_Tarn2	SavarTarn	ephemeral	Constant water level	NA	NA	NA
400	Savar_Tarn2	SavarTarn	ephemeral	Constant water level	30.5	0.4451	0.0145934
401	Savar_Tarn2	SavarTarn	ephemeral	Constant water level	29	0.3775	0.0130172
402	Savar_Tarn2	SavarTarn	ephemeral	Constant water level	28.5	0.3749	0.0131544
403	Savar_Tarn2	SavarTarn	ephemeral	Constant water level	27	0.3085	0.0114259
411	Savar_Tarn2	SavarTarn	ephemeral	Pool-drying	26	0.3004	0.0115538
412	Savar_Tarn2	SavarTarn	ephemeral	Pool-drying	26.5	0.3047	0.0114981
413	Savar_Tarn2	SavarTarn	ephemeral	Pool-drying	27	0.2591	0.0095963
414	Savar_Tarn2	SavarTarn	ephemeral	Pool-drying	25	0.255	0.0102
415	Savar_Tarn2	SavarTarn	ephemeral	Pool-drying	26	0.2959	0.0113808
416	Savar_Tarn2	SavarTarn	ephemeral	Pool-drying	27	0.2966	0.0109852
424	Savar_Tarn3	SavarTarn	ephemeral	Constant water level	28	0.393	0.0140357
425	Savar_Tarn3	SavarTarn	ephemeral	Constant water level	NA	NA	NA
426	Savar_Tarn3	SavarTarn	ephemeral	Constant water level	28	0.4079	0.0145679
427	Savar_Tarn3	SavarTarn	ephemeral	Constant water level	NA	NA	NA
428	Savar_Tarn3	SavarTarn	ephemeral	Constant water level	29	0.434	0.0149655
429	Savar_Tarn3	SavarTarn	ephemeral	Constant water level	30.5	0.4178	0.0136984
437	Savar_Tarn3	SavarTarn	ephemeral	Pool-drying	29.5	0.2833	0.00960339
438	Savar_Tarn3	SavarTarn	ephemeral	Pool-drying	29.5	0.38	0.0128814
439	Savar_Tarn3	SavarTarn	ephemeral	Pool-drying	27	0.3451	0.0127815
440	Savar_Tarn3	SavarTarn	ephemeral	Pool-drying	28	0.3145	0.0112321
441	Savar_Tarn3	SavarTarn	ephemeral	Pool-drying	28.5	0.3558	0.0124842
442	Savar_Tarn3	SavarTarn	ephemeral	Pool-drying	27	0.366	0.0135556
450	Savar_Tarn4	SavarTarn	ephemeral	Constant water level	29	0.4367	0.0150586
451	Savar_Tarn4	SavarTarn	ephemeral	Constant water level	29	0.3208	0.0110621
452	Savar_Tarn4	SavarTarn	ephemeral	Constant water level	30.5	0.3334	0.0109311
453	Savar_Tarn4	SavarTarn	ephemeral	Constant water level	28	0.3338	0.0119214
454	Savar_Tarn4	SavarTarn	ephemeral	Constant water level	29	0.4184	0.0144276
455	Savar_Tarn4	SavarTarn	ephemeral	Constant water level	30.5	0.436	0.0142951
460	Savar_Tarn4	SavarTarn	ephemeral	Pool-drying	27.5	0.3187	0.0115891
463	Savar_Tarn4	SavarTarn	ephemeral	Pool-drying	NA	NA	NA
464	Savar_Tarn4	SavarTarn	ephemeral	Pool-drying	27	0.2725	0.0100926
465	Savar_Tarn4	SavarTarn	ephemeral	Pool-drying	26.5	0.2818	0.010634
466	Savar_Tarn4	SavarTarn	ephemeral	Pool-drying	26	0.2856	0.0109846
467	Savar_Tarn4	SavarTarn	ephemeral	Pool-drying	29	0.2567	0.00885172
468	Savar_Tarn4	SavarTarn	ephemeral	Pool-drying	NA	NA	NA

## Sheet: Corticosterone
ID	Clutch	Island	Island habitat	Treatment	Corticosterone (in pg / mL)
8	LillHadd1	LillHadd	permanent	Constant water level	NA
9	LillHadd1	LillHadd	permanent	Constant water level	662.3
10	LillHadd1	LillHadd	permanent	Constant water level	1764
11	LillHadd1	LillHadd	permanent	Constant water level	3516
12	LillHadd1	LillHadd	permanent	Constant water level	862.2
13	LillHadd1	LillHadd	permanent	Constant water level	372.7
21	LillHadd1	LillHadd	permanent	Pool-drying	1118
22	LillHadd1	LillHadd	permanent	Pool-drying	2184
23	LillHadd1	LillHadd	permanent	Pool-drying	3566
24	LillHadd1	LillHadd	permanent	Pool-drying	884
25	LillHadd1	LillHadd	permanent	Pool-drying	1008
26	LillHadd1	LillHadd	permanent	Pool-drying	NA
34	LillHadd2	LillHadd	permanent	Constant water level	68.29
35	LillHadd2	LillHadd	permanent	Constant water level	690.9
36	LillHadd2	LillHadd	permanent	Constant water level	1675
37	LillHadd2	LillHadd	permanent	Constant water level	NA
38	LillHadd2	LillHadd	permanent	Constant water level	2979
39	LillHadd2	LillHadd	permanent	Constant water level	1446
48	LillHadd2	LillHadd	permanent	Pool-drying	802.2
49	LillHadd2	LillHadd	permanent	Pool-drying	1801
50	LillHadd2	LillHadd	permanent	Pool-drying	1552
51	LillHadd2	LillHadd	permanent	Pool-drying	1364
52	LillHadd2	LillHadd	permanent	Pool-drying	1230
60	Storn_Hadd1	StornHadd	permanent	Constant water level	978.8
61	Storn_Hadd1	StornHadd	permanent	Constant water level	NA
62	Storn_Hadd1	StornHadd	permanent	Constant water level	1056
63	Storn_Hadd1	StornHadd	permanent	Constant water level	375.5
64	Storn_Hadd1	StornHadd	permanent	Constant water level	1636
65	Storn_Hadd1	StornHadd	permanent	Constant water level	655.5
73	Storn_Hadd1	StornHadd	permanent	Pool-drying	947.2
74	Storn_Hadd1	StornHadd	permanent	Pool-drying	1596
75	Storn_Hadd1	StornHadd	permanent	Pool-drying	751.2
76	Storn_Hadd1	StornHadd	permanent	Pool-drying	2515
77	Storn_Hadd1	StornHadd	permanent	Pool-drying	1968
78	Storn_Hadd1	StornHadd	permanent	Pool-drying	935.6
86	Bredskav1	Bredskav	semiper	Constant water level	1036
87	Bredskav1	Bredskav	semiper	Constant water level	3544
88	Bredskav1	Bredskav	semiper	Constant water level	822.3
89	Bredskav1	Bredskav	semiper	Constant water level	472.6
90	Bredskav1	Bredskav	semiper	Constant water level	391.4
91	Bredskav1	Bredskav	semiper	Constant water level	396.2
99	Bredskav1	Bredskav	semiper	Pool-drying	1051
100	Bredskav1	Bredskav	semiper	Pool-drying	1175
101	Bredskav1	Bredskav	semiper	Pool-drying	110
102	Bredskav1	Bredskav	semiper	Pool-drying	1191.4
103	Bredskav1	Bredskav	semiper	Pool-drying	522
104	Bredskav1	Bredskav	semiper	Pool-drying	378.5
112	Bredskav2	Bredskav	semiper	Constant water level	559.3
113	Bredskav2	Bredskav	semiper	Constant water level	1362
114	Bredskav2	Bredskav	semiper	Constant water level	NA
115	Bredskav2	Bredskav	semiper	Constant water level	783.9
116	Bredskav2	Bredskav	semiper	Constant water level	1318
117	Bredskav2	Bredskav	semiper	Constant water level	159.9
125	Bredskav2	Bredskav	semiper	Pool-drying	1016
126	Bredskav2	Bredskav	semiper	Pool-drying	1083
127	Bredskav2	Bredskav	semiper	Pool-drying	1070
128	Bredskav2	Bredskav	semiper	Pool-drying	1603
129	Bredskav2	Bredskav	semiper	Pool-drying	986.9
130	Bredskav2	Bredskav	semiper	Pool-drying	767
138	Bredskav3	Bredskav	semiper	Constant water level	NA
139	Bredskav3	Bredskav	semiper	Constant water level	1383
140	Bredskav3	Bredskav	semiper	Constant water level	NA
141	Bredskav3	Bredskav	semiper	Constant water level	1263
142	Bredskav3	Bredskav	semiper	Constant water level	927.5
143	Bredskav3	Bredskav	semiper	Constant water level	1001
151	Bredskav3	Bredskav	semiper	Pool-drying	437.2
152	Bredskav3	Bredskav	semiper	Pool-drying	1550
153	Bredskav3	Bredskav	semiper	Pool-drying	1148
154	Bredskav3	Bredskav	semiper	Pool-drying	NA
155	Bredskav3	Bredskav	semiper	Pool-drying	1014
156	Bredskav3	Bredskav	semiper	Pool-drying	NA
164	Algr1	Algr	ephemeral	Constant water level	1082
165	Algr1	Algr	ephemeral	Constant water level	439.5
166	Algr1	Algr	ephemeral	Constant water level	1149
167	Algr1	Algr	ephemeral	Constant water level	NA
168	Algr1	Algr	ephemeral	Constant water level	783.1
169	Algr1	Algr	ephemeral	Constant water level	253.6
177	Algr1	Algr	ephemeral	Pool-drying	620.4
178	Algr1	Algr	ephemeral	Pool-drying	636.6
179	Algr1	Algr	ephemeral	Pool-drying	1292
180	Algr1	Algr	ephemeral	Pool-drying	467.8
181	Algr1	Algr	ephemeral	Pool-drying	306.2
182	Algr1	Algr	ephemeral	Pool-drying	1213
190	Algr2	Algr	ephemeral	Constant water level	729
191	Algr2	Algr	ephemeral	Constant water level	1140
192	Algr2	Algr	ephemeral	Constant water level	NA
193	Algr2	Algr	ephemeral	Constant water level	1065
194	Algr2	Algr	ephemeral	Constant water level	957.9
195	Algr2	Algr	ephemeral	Constant water level	1222
203	Algr2	Algr	ephemeral	Pool-drying	2140
204	Algr2	Algr	ephemeral	Pool-drying	443
205	Algr2	Algr	ephemeral	Pool-drying	924.1
206	Algr2	Algr	ephemeral	Pool-drying	594.7
207	Algr2	Algr	ephemeral	Pool-drying	1184
208	Algr2	Algr	ephemeral	Pool-drying	435.8
216	Savar_Tarn1	SavarTarn	ephemeral	Constant water level	729.9
217	Savar_Tarn1	SavarTarn	ephemeral	Constant water level	335
218	Savar_Tarn1	SavarTarn	ephemeral	Constant water level	NA
219	Savar_Tarn1	SavarTarn	ephemeral	Constant water level	464.9
220	Savar_Tarn1	SavarTarn	ephemeral	Constant water level	NA
221	Savar_Tarn1	SavarTarn	ephemeral	Constant water level	423.8
229	Savar_Tarn1	SavarTarn	ephemeral	Pool-drying	1208
230	Savar_Tarn1	SavarTarn	ephemeral	Pool-drying	974.3
231	Savar_Tarn1	SavarTarn	ephemeral	Pool-drying	1034
232	Savar_Tarn1	SavarTarn	ephemeral	Pool-drying	869.7
233	Savar_Tarn1	SavarTarn	ephemeral	Pool-drying	779.1
234	Savar_Tarn1	SavarTarn	ephemeral	Pool-drying	506.8
242	Storn_Hadd2	StornHadd	permanent	Constant water level	360.9
243	Storn_Hadd2	StornHadd	permanent	Constant water level	1379
244	Storn_Hadd2	StornHadd	permanent	Constant water level	NA
245	Storn_Hadd2	StornHadd	permanent	Constant water level	409.5
246	Storn_Hadd2	StornHadd	permanent	Constant water level	1695
247	Storn_Hadd2	StornHadd	permanent	Constant water level	NA
255	Storn_Hadd2	StornHadd	permanent	Pool-drying	774.2
256	Storn_Hadd2	StornHadd	permanent	Pool-drying	996.4
257	Storn_Hadd2	StornHadd	permanent	Pool-drying	908.2
258	Storn_Hadd2	StornHadd	permanent	Pool-drying	NA
259	Storn_Hadd2	StornHadd	permanent	Pool-drying	776.8
260	Storn_Hadd2	StornHadd	permanent	Pool-drying	1610
268	Storn_Hadd3	StornHadd	permanent	Constant water level	586.1
269	Storn_Hadd3	StornHadd	permanent	Constant water level	NA
270	Storn_Hadd3	StornHadd	permanent	Constant water level	979.4
271	Storn_Hadd3	StornHadd	permanent	Constant water level	1476
272	Storn_Hadd3	StornHadd	permanent	Constant water level	794.6
273	Storn_Hadd3	StornHadd	permanent	Constant water level	623
281	Storn_Hadd3	StornHadd	permanent	Pool-drying	912.2
282	Storn_Hadd3	StornHadd	permanent	Pool-drying	2248
283	Storn_Hadd3	StornHadd	permanent	Pool-drying	NA
284	Storn_Hadd3	StornHadd	permanent	Pool-drying	904.7
285	Storn_Hadd3	StornHadd	permanent	Pool-drying	1117
286	Storn_Hadd3	StornHadd	permanent	Pool-drying	1085
294	Storn_Hadd4	StornHadd	permanent	Constant water level	1608
295	Storn_Hadd4	StornHadd	permanent	Constant water level	287.6
296	Storn_Hadd4	StornHadd	permanent	Constant water level	NA
297	Storn_Hadd4	StornHadd	permanent	Constant water level	1021
298	Storn_Hadd4	StornHadd	permanent	Constant water level	990
299	Storn_Hadd4	StornHadd	permanent	Constant water level	1090
307	Storn_Hadd4	StornHadd	permanent	Pool-drying	NA
308	Storn_Hadd4	StornHadd	permanent	Pool-drying	1070
309	Storn_Hadd4	StornHadd	permanent	Pool-drying	2632
310	Storn_Hadd4	StornHadd	permanent	Pool-drying	1531
311	Storn_Hadd4	StornHadd	permanent	Pool-drying	399.9
312	Storn_Hadd4	StornHadd	permanent	Pool-drying	664.2
320	Petland1	Petland	semiper	Constant water level	NA
321	Petland1	Petland	semiper	Constant water level	571.6
322	Petland1	Petland	semiper	Constant water level	1143
323	Petland1	Petland	semiper	Constant water level	335.2
324	Petland1	Petland	semiper	Constant water level	447.1
325	Petland1	Petland	semiper	Constant water level	731.4
333	Petland1	Petland	semiper	Pool-drying	257
334	Petland1	Petland	semiper	Pool-drying	830.3
335	Petland1	Petland	semiper	Pool-drying	1275
336	Petland1	Petland	semiper	Pool-drying	1294
337	Petland1	Petland	semiper	Pool-drying	998.4
338	Petland1	Petland	semiper	Pool-drying	3644
346	Petland2	Petland	semiper	Constant water level	1058
347	Petland2	Petland	semiper	Constant water level	846.4
348	Petland2	Petland	semiper	Constant water level	NA
349	Petland2	Petland	semiper	Constant water level	180.2
350	Petland2	Petland	semiper	Constant water level	1063
351	Petland2	Petland	semiper	Constant water level	1153
359	Petland2	Petland	semiper	Pool-drying	1493
360	Petland2	Petland	semiper	Pool-drying	NA
361	Petland2	Petland	semiper	Pool-drying	2157
362	Petland2	Petland	semiper	Pool-drying	798.2
363	Petland2	Petland	semiper	Pool-drying	877.6
364	Petland2	Petland	semiper	Pool-drying	656.8
372	Petland3	Petland	semiper	Constant water level	477.3
373	Petland3	Petland	semiper	Constant water level	905
374	Petland3	Petland	semiper	Constant water level	377.1
375	Petland3	Petland	semiper	Constant water level	838.3
376	Petland3	Petland	semiper	Constant water level	718.6
377	Petland3	Petland	semiper	Constant water level	NA
385	Petland3	Petland	semiper	Pool-drying	813.2
386	Petland3	Petland	semiper	Pool-drying	2068
387	Petland3	Petland	semiper	Pool-drying	1132
388	Petland3	Petland	semiper	Pool-drying	1005
389	Petland3	Petland	semiper	Pool-drying	NA
390	Petland3	Petland	semiper	Pool-drying	2141
398	Savar_Tarn2	SavarTarn	ephemeral	Constant water level	2249
399	Savar_Tarn2	SavarTarn	ephemeral	Constant water level	1097
400	Savar_Tarn2	SavarTarn	ephemeral	Constant water level	NA
401	Savar_Tarn2	SavarTarn	ephemeral	Constant water level	1835
402	Savar_Tarn2	SavarTarn	ephemeral	Constant water level	620.9
403	Savar_Tarn2	SavarTarn	ephemeral	Constant water level	335.9
411	Savar_Tarn2	SavarTarn	ephemeral	Pool-drying	1362
412	Savar_Tarn2	SavarTarn	ephemeral	Pool-drying	NA
413	Savar_Tarn2	SavarTarn	ephemeral	Pool-drying	984.4
414	Savar_Tarn2	SavarTarn	ephemeral	Pool-drying	3474
415	Savar_Tarn2	SavarTarn	ephemeral	Pool-drying	2637
416	Savar_Tarn2	SavarTarn	ephemeral	Pool-drying	1154
424	Savar_Tarn3	SavarTarn	ephemeral	Constant water level	NA
425	Savar_Tarn3	SavarTarn	ephemeral	Constant water level	NA
426	Savar_Tarn3	SavarTarn	ephemeral	Constant water level	NA
427	Savar_Tarn3	SavarTarn	ephemeral	Constant water level	1165
428	Savar_Tarn3	SavarTarn	ephemeral	Constant water level	1850
429	Savar_Tarn3	SavarTarn	ephemeral	Constant water level	424.1
437	Savar_Tarn3	SavarTarn	ephemeral	Pool-drying	NA
438	Savar_Tarn3	SavarTarn	ephemeral	Pool-drying	290.6
439	Savar_Tarn3	SavarTarn	ephemeral	Pool-drying	NA
440	Savar_Tarn3	SavarTarn	ephemeral	Pool-drying	860.1
441	Savar_Tarn3	SavarTarn	ephemeral	Pool-drying	559
442	Savar_Tarn3	SavarTarn	ephemeral	Pool-drying	1476
450	Savar_Tarn4	SavarTarn	ephemeral	Constant water level	301.8
451	Savar_Tarn4	SavarTarn	ephemeral	Constant water level	858.4
452	Savar_Tarn4	SavarTarn	ephemeral	Constant water level	219.6
453	Savar_Tarn4	SavarTarn	ephemeral	Constant water level	1019
454	Savar_Tarn4	SavarTarn	ephemeral	Constant water level	NA
455	Savar_Tarn4	SavarTarn	ephemeral	Constant water level	1141
460	Savar_Tarn4	SavarTarn	ephemeral	Pool-drying	1127
463	Savar_Tarn4	SavarTarn	ephemeral	Pool-drying	NA
464	Savar_Tarn4	SavarTarn	ephemeral	Pool-drying	2539
465	Savar_Tarn4	SavarTarn	ephemeral	Pool-drying	NA
466	Savar_Tarn4	SavarTarn	ephemeral	Pool-drying	868.5
467	Savar_Tarn4	SavarTarn	ephemeral	Pool-drying	NA
468	Savar_Tarn4	SavarTarn	ephemeral	Pool-drying	1010

## Sheet: Oxidative stress
ID	Clutch	Island	Island habitat	Treatment	CAT (mU/mg total prot)	GPX (mU/mg total prot)	GR (mU/mg total prot)	TBARS (nmol MDA/mL)	Total GSH (mM)	GSH/GSSG ratio
8	LillHadd1	LillHadd	permanent	Constant water level	NA	NA	NA	NA	NA	NA
9	LillHadd1	LillHadd	permanent	Constant water level	68.7223	13.2051	39.8654	NA	0.0339784	0.551637
10	LillHadd1	LillHadd	permanent	Constant water level	66.7362	4.13478	29.9762	31.7133	0.0240791	0.475516
11	LillHadd1	LillHadd	permanent	Constant water level	83.7875	8.60791	47.6596	NA	0.0560428	1.29657
12	LillHadd1	LillHadd	permanent	Constant water level	63.4808	29.0954	43.5417	25.1962	0.0539389	1.36793
13	LillHadd1	LillHadd	permanent	Constant water level	72.8901	7.80428	28.4361	31.0485	0.0556256	1.02234
21	LillHadd1	LillHadd	permanent	Pool-drying	39.5581	22.9269	NA	NA	NA	NA
22	LillHadd1	LillHadd	permanent	Pool-drying	45.3473	8.37439	30.2501	22.3489	0.050257	1.85276
23	LillHadd1	LillHadd	permanent	Pool-drying	47.1535	7.56408	30.7691	24.8221	NA	NA
24	LillHadd1	LillHadd	permanent	Pool-drying	65.2593	NA	NA	NA	0.010505	NA
25	LillHadd1	LillHadd	permanent	Pool-drying	51.5432	12.4022	30.4646	21.086	0.00804448	NA
26	LillHadd1	LillHadd	permanent	Pool-drying	NA	NA	NA	NA	NA	NA
34	LillHadd2	LillHadd	permanent	Constant water level	NA	NA	NA	NA	NA	NA
35	LillHadd2	LillHadd	permanent	Constant water level	50.941	5.71765	32.4039	NA	0.0785585	1.21426
36	LillHadd2	LillHadd	permanent	Constant water level	61.4529	12.8791	32.2679	19.2839	0.0148641	NA
37	LillHadd2	LillHadd	permanent	Constant water level	NA	NA	NA	NA	NA	NA
38	LillHadd2	LillHadd	permanent	Constant water level	90.3898	8.80372	30.9099	19.0461	0.0661982	1.37115
39	LillHadd2	LillHadd	permanent	Constant water level	65.3227	7.96631	32.1307	19.2641	0.0603204	1.0489
48	LillHadd2	LillHadd	permanent	Pool-drying	70.6894	3.30997	30.584	NA	0.00718684	NA
49	LillHadd2	LillHadd	permanent	Pool-drying	74.2305	15.5526	35.4732	24.6016	0.0396876	1.11469
50	LillHadd2	LillHadd	permanent	Pool-drying	NA	NA	NA	NA	0.0089588	NA
51	LillHadd2	LillHadd	permanent	Pool-drying	74.816	10.4807	44.2788	16.6	0.00276204	NA
52	LillHadd2	LillHadd	permanent	Pool-drying	48.7715	6.22445	37.2221	NA	0.00098	NA
60	Storn_Hadd1	StornHadd	permanent	Constant water level	60.0358	15.0999	32.0924	43.8623	NA	NA
61	Storn_Hadd1	StornHadd	permanent	Constant water level	NA	NA	NA	NA	NA	NA
62	Storn_Hadd1	StornHadd	permanent	Constant water level	90.2882	15.3459	43.2541	16.2425	0.0371477	1.97951
63	Storn_Hadd1	StornHadd	permanent	Constant water level	60.6067	6.74811	37.5268	46.9296	0.0208365	2.29875
64	Storn_Hadd1	StornHadd	permanent	Constant water level	63.8888	21.7959	40.0643	NA	0.0217306	0.413777
65	Storn_Hadd1	StornHadd	permanent	Constant water level	47.2558	12.9078	40.3861	NA	0.0208478	0.527557
73	Storn_Hadd1	StornHadd	permanent	Pool-drying	76.7468	18.2209	34.8306	47.481	0.00088	NA
74	Storn_Hadd1	StornHadd	permanent	Pool-drying	57.2695	16.3607	30.9662	31.8175	0.0387717	1.17676
75	Storn_Hadd1	StornHadd	permanent	Pool-drying	85.8528	9.50384	36.1202	44.5212	0.00724	NA
76	Storn_Hadd1	StornHadd	permanent	Pool-drying	56.4551	15.9061	37.3515	37.5347	0.162791	0.927184
77	Storn_Hadd1	StornHadd	permanent	Pool-drying	50.0766	24.7759	34.0449	26.9656	NA	NA
78	Storn_Hadd1	StornHadd	permanent	Pool-drying	63.9616	14.2063	38.7833	39.0213	0.00092	NA
86	Bredskav1	Bredskav	semiper	Constant water level	57.4758	5.73143	31.5821	NA	NA	NA
87	Bredskav1	Bredskav	semiper	Constant water level	48.9581	6.95448	31.5159	25.3026	0.0119465	NA
88	Bredskav1	Bredskav	semiper	Constant water level	75.9756	1.66344	31.935	50.932	0.0389669	0.890963
89	Bredskav1	Bredskav	semiper	Constant water level	40.3168	NA	42.9941	16.2633	0.00256248	NA
90	Bredskav1	Bredskav	semiper	Constant water level	45.2923	4.36922	43.9848	30.8601	0.0578004	1.06427
91	Bredskav1	Bredskav	semiper	Constant water level	107.569	8.11216	29.9789	38.3501	0.0118379	NA
99	Bredskav1	Bredskav	semiper	Pool-drying	60.2823	20.5626	39.6038	23.7496	NA	NA
100	Bredskav1	Bredskav	semiper	Pool-drying	51.0125	8.25149	32.7382	23.8191	0.00134	NA
101	Bredskav1	Bredskav	semiper	Pool-drying	55.7131	14.6405	33.9737	23.6646	0.0118423	NA
102	Bredskav1	Bredskav	semiper	Pool-drying	NA	NA	NA	NA	0.0583148	NA
103	Bredskav1	Bredskav	semiper	Pool-drying	56.5937	7.93513	32.1976	29.5629	0.00310258	0.822281
104	Bredskav1	Bredskav	semiper	Pool-drying	46.3639	12.9197	31.704	26.8113	0.00502	NA
112	Bredskav2	Bredskav	semiper	Constant water level	52.1677	7.50288	33.5005	23.3329	0.0144318	NA
113	Bredskav2	Bredskav	semiper	Constant water level	76.6522	10.0591	31.9764	30.053	0.0105348	0.811722
114	Bredskav2	Bredskav	semiper	Constant water level	NA	NA	NA	NA	NA	NA
115	Bredskav2	Bredskav	semiper	Constant water level	87.3238	14.0522	31.2394	36.2867	0.0694596	0.952231
116	Bredskav2	Bredskav	semiper	Constant water level	83.5608	15.4681	30.9662	20.1548	0.047056	0.744364
117	Bredskav2	Bredskav	semiper	Constant water level	83.6197	NA	28.4497	20.9848	0.0129718	NA
125	Bredskav2	Bredskav	semiper	Pool-drying	NA	4.47302	31.7798	19.3325	0.0129815	NA
126	Bredskav2	Bredskav	semiper	Pool-drying	77.8183	8.55488	30.4123	20.4504	0.0419342	1.06631
127	Bredskav2	Bredskav	semiper	Pool-drying	27.7522	15.9572	35.7728	27.6793	NA	NA
128	Bredskav2	Bredskav	semiper	Pool-drying	64.9407	1.643	30.6781	29.2716	0.0086	NA
129	Bredskav2	Bredskav	semiper	Pool-drying	49.5765	28.1217	33.31	24.7897	NA	NA
130	Bredskav2	Bredskav	semiper	Pool-drying	89.4159	9.08877	26.5246	15.6842	0.011808	NA
138	Bredskav3	Bredskav	semiper	Constant water level	NA	NA	NA	NA	NA	NA
139	Bredskav3	Bredskav	semiper	Constant water level	71.7262	3.87633	28.1494	22.6681	0.00780932	NA
140	Bredskav3	Bredskav	semiper	Constant water level	NA	NA	NA	NA	NA	NA
141	Bredskav3	Bredskav	semiper	Constant water level	66.8432	25.6958	35.0401	23.4039	0.0114118	NA
142	Bredskav3	Bredskav	semiper	Constant water level	30.9703	11.9996	42.0558	25.0518	0.00104	NA
143	Bredskav3	Bredskav	semiper	Constant water level	102.712	1.56931	37.3744	32.5731	0.0418306	1.08003
150	Bredskav3	Bredskav	semiper	Pool-drying	39.1092	21.6464	27.1159	NA	NA	NA
151	Bredskav3	Bredskav	semiper	Pool-drying	54.9129	20.6608	40.685	28.49	0.0119132	NA
152	Bredskav3	Bredskav	semiper	Pool-drying	58.4897	8.24621	36.0052	23.33	0.0046722	NA
153	Bredskav3	Bredskav	semiper	Pool-drying	37.6715	11.7705	44.0275	26.8084	0.0035542	NA
154	Bredskav3	Bredskav	semiper	Pool-drying	122.168	13.5921	29.0057	22.1073	0.0021	NA
155	Bredskav3	Bredskav	semiper	Pool-drying	45.5195	9.90856	33.7695	22.554	NA	NA
156	Bredskav3	Bredskav	semiper	Pool-drying	NA	NA	NA	NA	NA	NA
164	Algr1	Algr	ephemeral	Constant water level	67.3379	NA	35.6939	36.6169	0.0707329	0.955411
165	Algr1	Algr	ephemeral	Constant water level	NA	7.20151	34.5534	43.5395	0.0076816	NA
166	Algr1	Algr	ephemeral	Constant water level	60.6988	10.9515	41.815	29.6728	0.0784946	1.77419
167	Algr1	Algr	ephemeral	Constant water level	42.4779	9.79633	37.2103	43.6248	0.074432	1.21577
168	Algr1	Algr	ephemeral	Constant water level	40.3076	9.21635	36.0405	23.0015	0.0477515	1.13639
169	Algr1	Algr	ephemeral	Constant water level	59.2888	9.36197	37.8106	24.0592	0.0126588	NA
177	Algr1	Algr	ephemeral	Pool-drying	66.6005	18.2521	37.163	32.0989	0.0335371	0.626664
178	Algr1	Algr	ephemeral	Pool-drying	51.7714	10.0094	36.686	31.8873	NA	NA
179	Algr1	Algr	ephemeral	Pool-drying	60.6029	29.5254	40.6208	18.9331	0.0124509	1.06452
180	Algr1	Algr	ephemeral	Pool-drying	41.837	8.32475	26.4771	34.4262	0.00397804	NA
181	Algr1	Algr	ephemeral	Pool-drying	16.6193	8.47864	35.812	30.8526	0.0527154	0.741195
182	Algr1	Algr	ephemeral	Pool-drying	90.2759	15.0795	33.932	32.5744	0.0287322	0.5881
190	Algr2	Algr	ephemeral	Constant water level	50.4356	5.85823	31.2772	28.521	0.0517602	1.44611
191	Algr2	Algr	ephemeral	Constant water level	100.085	7.57505	31.7894	43.1516	0.00030368	NA
192	Algr2	Algr	ephemeral	Constant water level	47.5407	5.86374	28.8325	32.2789	NA	NA
193	Algr2	Algr	ephemeral	Constant water level	34.0803	24.8027	37.3207	25.3555	0.0004	NA
194	Algr2	Algr	ephemeral	Constant water level	125.903	NA	39.4732	42.1109	NA	NA
195	Algr2	Algr	ephemeral	Constant water level	42.4148	23.7684	39.3293	16.9498	0.00898512	NA
201	Algr2	Algr	ephemeral	Pool-drying	63.4228	8.38675	30.2984	38.7017	NA	NA
203	Algr2	Algr	ephemeral	Pool-drying	47.6931	17.3163	36.271	33.7039	0.0014	NA
204	Algr2	Algr	ephemeral	Pool-drying	68.2557	27.6102	32.9671	36.2613	0.0129876	6.78836
205	Algr2	Algr	ephemeral	Pool-drying	53.765	18.3077	36.9666	29.4701	0.103207	1.28096
206	Algr2	Algr	ephemeral	Pool-drying	92.4949	7.09844	35.4842	43.7208	0.087545	1.3696
207	Algr2	Algr	ephemeral	Pool-drying	64.6585	1.42839	37.6177	46.6704	0.00042	NA
208	Algr2	Algr	ephemeral	Pool-drying	53.6997	6.54067	27.3528	45.1221	0.0313855	NA
216	Savar_Tarn1	SavarTarn	ephemeral	Constant water level	46.832	1.5029	26.5473	33.4992	0.0156203	NA
217	Savar_Tarn1	SavarTarn	ephemeral	Constant water level	41.2488	9.43729	33.926	33.7806	0.129886	1.21323
218	Savar_Tarn1	SavarTarn	ephemeral	Constant water level	60.6628	6.17186	37.8435	29.8444	0.0450604	0.842178
219	Savar_Tarn1	SavarTarn	ephemeral	Constant water level	75.6975	14.5306	32.5258	36.785	0.0103855	NA
220	Savar_Tarn1	SavarTarn	ephemeral	Constant water level	NA	NA	NA	NA	NA	NA
221	Savar_Tarn1	SavarTarn	ephemeral	Constant water level	66.4934	5.64354	31.7413	40.947	0.01896	NA
229	Savar_Tarn1	SavarTarn	ephemeral	Pool-drying	40.4729	17.2835	32.1366	NA	NA	NA
230	Savar_Tarn1	SavarTarn	ephemeral	Pool-drying	53.9096	2.53109	39.0104	38.527	0.00452	NA
231	Savar_Tarn1	SavarTarn	ephemeral	Pool-drying	101.211	7.37501	27.8038	28.626	NA	NA
232	Savar_Tarn1	SavarTarn	ephemeral	Pool-drying	49.6118	11.2408	30.1872	50.0447	0.0340329	1.7912
233	Savar_Tarn1	SavarTarn	ephemeral	Pool-drying	58.0352	11.1262	30.5326	49.7474	0.0218258	11.2219
234	Savar_Tarn1	SavarTarn	ephemeral	Pool-drying	37.963	13.465	36.8738	43.3454	0.0011	NA
242	Storn_Hadd2	StornHadd	permanent	Constant water level	NA	NA	NA	NA	NA	NA
243	Storn_Hadd2	StornHadd	permanent	Constant water level	51.87	16.715	35.7051	27.2292	0.0322482	0.782833
244	Storn_Hadd2	StornHadd	permanent	Constant water level	64.5147	9.48913	31.4204	42.9594	0.0490029	0.959888
245	Storn_Hadd2	StornHadd	permanent	Constant water level	52.8548	11.2667	28.9568	25.8871	0.0236156	0.516191
246	Storn_Hadd2	StornHadd	permanent	Constant water level	40.8391	11.2395	36.1668	28.5592	0.00842996	0.974248
247	Storn_Hadd2	StornHadd	permanent	Constant water level	44.1244	17.0123	36.9611	19.2069	0.016297	0.424936
255	Storn_Hadd2	StornHadd	permanent	Pool-drying	50.103	20.0525	29.7541	27.618	0.00054	NA
256	Storn_Hadd2	StornHadd	permanent	Pool-drying	116.643	13.3753	27.9437	36.7312	0.0924586	1.3892
257	Storn_Hadd2	StornHadd	permanent	Pool-drying	61.6569	6.75059	33.4504	64.8512	0.0339709	3.17799
258	Storn_Hadd2	StornHadd	permanent	Pool-drying	NA	NA	NA	NA	NA	NA
259	Storn_Hadd2	StornHadd	permanent	Pool-drying	108.336	NA	32.1833	46.0411	NA	NA
260	Storn_Hadd2	StornHadd	permanent	Pool-drying	49.5359	3.83192	33.2388	28.2348	0.0026	NA
268	Storn_Hadd3	StornHadd	permanent	Constant water level	83.6729	9.99351	34.379	29.9967	0.012408	NA
269	Storn_Hadd3	StornHadd	permanent	Constant water level	72.4262	7.10915	43.2148	NA	0.0837131	1.44825
270	Storn_Hadd3	StornHadd	permanent	Constant water level	79.3892	8.39707	36.1531	20.1362	0.0670705	1.11776
271	Storn_Hadd3	StornHadd	permanent	Constant water level	90.6263	2.81116	30.6166	25.7405	0.0126557	NA
272	Storn_Hadd3	StornHadd	permanent	Constant water level	37.3288	2.91822	41.236	NA	0.0042434	NA
273	Storn_Hadd3	StornHadd	permanent	Constant water level	89.8112	16.3834	30.0893	29.3085	0.0149161	NA
281	Storn_Hadd3	StornHadd	permanent	Pool-drying	40.7018	1.6394	55.9311	27.9858	0.00088	NA
282	Storn_Hadd3	StornHadd	permanent	Pool-drying	42.0596	14.1125	40.1215	15.3907	0.00118	NA
283	Storn_Hadd3	StornHadd	permanent	Pool-drying	47.7608	13.7229	35.8024	34.0414	0.0969664	1.71414
284	Storn_Hadd3	StornHadd	permanent	Pool-drying	48.2161	18.2141	39.912	24.3326	0.00108	NA
285	Storn_Hadd3	StornHadd	permanent	Pool-drying	45.938	3.7099	35.6492	39.9689	0.00138976	NA
286	Storn_Hadd3	StornHadd	permanent	Pool-drying	68.5794	NA	50.8814	2.59551	0.0291838	2.12333
294	Storn_Hadd4	StornHadd	permanent	Constant water level	109.015	17.1141	40.1765	NA	0.0276447	0.637263
295	Storn_Hadd4	StornHadd	permanent	Constant water level	82.2842	NA	36.6107	31.5558	NA	NA
296	Storn_Hadd4	StornHadd	permanent	Constant water level	NA	5.51928	NA	47.0828	NA	NA
297	Storn_Hadd4	StornHadd	permanent	Constant water level	52.4416	NA	28.1347	NA	0.0105348	NA
298	Storn_Hadd4	StornHadd	permanent	Constant water level	43.2844	15.2481	43.9534	NA	0.0134184	NA
299	Storn_Hadd4	StornHadd	permanent	Constant water level	110.226	NA	51.6313	25.4228	0.0583495	0.849458
307	Storn_Hadd4	StornHadd	permanent	Pool-drying	63.4904	44.5187	37.6545	25.2553	0.00543086	1.14586
308	Storn_Hadd4	StornHadd	permanent	Pool-drying	70.6218	16.5071	77.4402	7.16711	0.0229005	NA
309	Storn_Hadd4	StornHadd	permanent	Pool-drying	39.7366	27.6255	27.0048	31.9097	NA	NA
310	Storn_Hadd4	StornHadd	permanent	Pool-drying	96.314	NA	35.0111	16.8899	0.00148	NA
311	Storn_Hadd4	StornHadd	permanent	Pool-drying	30.8907	11.1596	26.3162	30.0904	NA	NA
312	Storn_Hadd4	StornHadd	permanent	Pool-drying	43.7727	NA	42.0568	25.3425	0.00042	NA
320	Petland1	Petland	semiper	Constant water level	74.2917	4.48856	30.567	35.5305	0.0123847	NA
321	Petland1	Petland	semiper	Constant water level	114.69	20.0707	42.8012	26.2421	0.00510196	NA
322	Petland1	Petland	semiper	Constant water level	63.067	13.1114	35.4255	25.864	0.0216316	0.600967
323	Petland1	Petland	semiper	Constant water level	59.6283	4.74956	28.5827	33.7871	0.0106865	NA
324	Petland1	Petland	semiper	Constant water level	67.2299	8.79444	30.0163	32.0382	0.00852	NA
325	Petland1	Petland	semiper	Constant water level	92.8689	4.69115	43.9991	20.4033	0.0123139	NA
333	Petland1	Petland	semiper	Pool-drying	71.3332	13.1033	32.3335	23.1406	0.00785516	NA
334	Petland1	Petland	semiper	Pool-drying	29.8201	10.3678	38.5933	29.6511	0.00128	NA
335	Petland1	Petland	semiper	Pool-drying	73.8049	4.4821	32.5897	32.7268	NA	NA
336	Petland1	Petland	semiper	Pool-drying	41.8481	1.39845	26.2343	37.1044	0.00078	NA
337	Petland1	Petland	semiper	Pool-drying	40.4914	25.3472	32.9875	16.4668	NA	NA
338	Petland1	Petland	semiper	Pool-drying	42.4681	5.96087	38.1098	25.0899	0.00251152	NA
346	Petland2	Petland	semiper	Constant water level	73.3756	NA	30.9258	36.4115	0.00362276	NA
347	Petland2	Petland	semiper	Constant water level	63.4749	NA	32.459	22.5012	0.0247886	0.39351
348	Petland2	Petland	semiper	Constant water level	NA	NA	NA	NA	NA	NA
349	Petland2	Petland	semiper	Constant water level	48.0416	32.1397	31.9369	27.1263	0.002015	NA
350	Petland2	Petland	semiper	Constant water level	72.9095	16.9003	47.058	NA	0.0093944	NA
351	Petland2	Petland	semiper	Constant water level	44.9779	15.0094	30.5643	28.7107	0.0838482	1.4454
359	Petland2	Petland	semiper	Pool-drying	52.3241	21.8963	37.4183	38.4584	0.0403335	1.06908
360	Petland2	Petland	semiper	Pool-drying	26.6689	24.3388	33.3452	26.2772	NA	NA
361	Petland2	Petland	semiper	Pool-drying	51.7342	3.09624	37.5506	20.6576	0.0525631	1.48372
362	Petland2	Petland	semiper	Pool-drying	58.946	8.01207	30.3191	27.1895	0.007699	NA
363	Petland2	Petland	semiper	Pool-drying	51.4891	6.06434	15.9528	NA	NA	NA
364	Petland2	Petland	semiper	Pool-drying	77.5536	9.9085	35.1016	38.6929	0.0104	NA
372	Petland3	Petland	semiper	Constant water level	53.6769	15.6202	30.8906	27.9305	0.010227	NA
373	Petland3	Petland	semiper	Constant water level	45.4969	NA	40.3991	24.9749	0.00824444	NA
374	Petland3	Petland	semiper	Constant water level	41.999	7.74293	37.3289	32.7701	0.00904952	NA
375	Petland3	Petland	semiper	Constant water level	80.6658	13.4388	34.7687	21.5846	0.0558147	1.35558
376	Petland3	Petland	semiper	Constant water level	49.3331	1.76358	37.3052	27.6225	0.0489756	1.27417
377	Petland3	Petland	semiper	Constant water level	70.4072	28.7284	32.0643	25.5653	NA	NA
385	Petland3	Petland	semiper	Pool-drying	45.792	6.10241	41.6452	19.222	0.00815948	NA
386	Petland3	Petland	semiper	Pool-drying	50.1567	10.8393	35.0997	18.9689	NA	NA
387	Petland3	Petland	semiper	Pool-drying	65.6926	19.2908	31.2118	32.2805	0.00074	NA
388	Petland3	Petland	semiper	Pool-drying	47.4547	3.19945	31.3054	31.492	NA	NA
389	Petland3	Petland	semiper	Pool-drying	52.1297	2.74832	32.4528	28.0261	NA	NA
390	Petland3	Petland	semiper	Pool-drying	70.8433	6.6645	27.6565	24.6804	0.031943	1.14916
398	Savar_Tarn2	SavarTarn	ephemeral	Constant water level	63.4087	8.91494	29.9505	38.7307	0.043361	2.7377
399	Savar_Tarn2	SavarTarn	ephemeral	Constant water level	47.2961	3.46217	39.8147	30.4637	0.0892194	1.51044
400	Savar_Tarn2	SavarTarn	ephemeral	Constant water level	34.0022	4.07929	29.3557	29.6359	0.0546746	1.177
401	Savar_Tarn2	SavarTarn	ephemeral	Constant water level	42.291	22.139	36.1195	37.5545	0.00836216	NA
402	Savar_Tarn2	SavarTarn	ephemeral	Constant water level	38.6289	8.1783	38.5515	49.663	NA	NA
403	Savar_Tarn2	SavarTarn	ephemeral	Constant water level	53.6942	4.25092	28.118	39.804	0.031397	1.72614
411	Savar_Tarn2	SavarTarn	ephemeral	Pool-drying	68.9225	9.09212	30.4041	33.6321	0.0356787	2.35367
412	Savar_Tarn2	SavarTarn	ephemeral	Pool-drying	52.7573	14.3171	31.1322	37.2146	0.00128	NA
413	Savar_Tarn2	SavarTarn	ephemeral	Pool-drying	50.6061	5.25485	30.7708	33.5879	0.00832806	0.511977
414	Savar_Tarn2	SavarTarn	ephemeral	Pool-drying	42.7611	7.70898	32.9786	40.3662	0.0406339	3.13202
415	Savar_Tarn2	SavarTarn	ephemeral	Pool-drying	74.5036	19.1004	34.8633	41.5461	0.0567711	1.43328
416	Savar_Tarn2	SavarTarn	ephemeral	Pool-drying	70.5996	18.8756	33.4193	32.2028	0.0091155	1.48007
424	Savar_Tarn3	SavarTarn	ephemeral	Constant water level	31.8905	NA	36.5857	NA	0.00088	NA
425	Savar_Tarn3	SavarTarn	ephemeral	Constant water level	NA	11.3236	NA	NA	NA	NA
426	Savar_Tarn3	SavarTarn	ephemeral	Constant water level	53.8062	17.7868	38.686	18.2902	0.0253113	0.79879
427	Savar_Tarn3	SavarTarn	ephemeral	Constant water level	35.6302	9.20181	38.3968	26.8201	0.00142	NA
428	Savar_Tarn3	SavarTarn	ephemeral	Constant water level	14.2955	1.04429	32.6561	31.099	0.0101265	NA
429	Savar_Tarn3	SavarTarn	ephemeral	Constant water level	6.71247	8.06179	34.3989	38.4009	NA	NA
437	Savar_Tarn3	SavarTarn	ephemeral	Pool-drying	61.6284	9.20644	28.6745	44.8356	0.01048	NA
438	Savar_Tarn3	SavarTarn	ephemeral	Pool-drying	66.3719	9.37854	33.1487	22.6078	0.0399984	0.776255
439	Savar_Tarn3	SavarTarn	ephemeral	Pool-drying	49.6717	28.3181	34.9924	25.5856	0.0858625	1.52667
440	Savar_Tarn3	SavarTarn	ephemeral	Pool-drying	43.8813	15.4374	34.7949	24.1805	0.00048	NA
441	Savar_Tarn3	SavarTarn	ephemeral	Pool-drying	21.3676	15.567	30.5282	25.0633	NA	NA
442	Savar_Tarn3	SavarTarn	ephemeral	Pool-drying	45.3459	8.60955	40.014	21.9219	0.00256	NA
450	Savar_Tarn4	SavarTarn	ephemeral	Constant water level	57.6422	12.4306	43.6735	NA	0.00987112	NA
451	Savar_Tarn4	SavarTarn	ephemeral	Constant water level	48.1338	5.7431	27.4231	19.838	0.00911758	1.88752
452	Savar_Tarn4	SavarTarn	ephemeral	Constant water level	52.0706	2.54914	30.6963	30.8271	0.00640524	NA
453	Savar_Tarn4	SavarTarn	ephemeral	Constant water level	47.1838	32.2845	34.9762	26.6166	0.0034	NA
454	Savar_Tarn4	SavarTarn	ephemeral	Constant water level	93.2188	4.5384	50.9409	16.6251	0.0699186	1.41443
455	Savar_Tarn4	SavarTarn	ephemeral	Constant water level	83.6644	17.7223	29.3051	42.2937	0.00502132	NA
460	Savar_Tarn4	SavarTarn	ephemeral	Pool-drying	34.8473	NA	37.3399	21.0388	0.0482327	1.56657
463	Savar_Tarn4	SavarTarn	ephemeral	Pool-drying	NA	7.55636	NA	NA	NA	NA
464	Savar_Tarn4	SavarTarn	ephemeral	Pool-drying	54.5795	8.40951	33.2396	13.2135	0.0004	NA
465	Savar_Tarn4	SavarTarn	ephemeral	Pool-drying	62.6611	10.5293	26.4062	21.0337	0.00066	NA
466	Savar_Tarn4	SavarTarn	ephemeral	Pool-drying	39.3144	6.36702	29.4481	38.4836	0.0431939	1.59051
467	Savar_Tarn4	SavarTarn	ephemeral	Pool-drying	60.7887	1.32601	40.1801	26.4724	0.0739195	1.34223
468	Savar_Tarn4	SavarTarn	ephemeral	Pool-drying	67.48	7.56656	28.1285	33.7465	0.0644652	0.832167
218_2	Savar_Tarn1	SavarTarn	ephemeral	Constant water level	75.4396	6.98178	46.71	44.7835	0.0197614	NA
242_252	Storn_Hadd2	StornHadd	permanent	Pool-drying	90.341	NA	34.2682	40.5022	0.0618004	1.04364

## Sheet: Relative telomere length
ID	Clutch	Island	Island habitat	Treatment	Relative telomere length
8	LillHadd1	LillHadd	permanent	Constant water level	NA
9	LillHadd1	LillHadd	permanent	Constant water level	0.72822
10	LillHadd1	LillHadd	permanent	Constant water level	1.29682
11	LillHadd1	LillHadd	permanent	Constant water level	0.778687
12	LillHadd1	LillHadd	permanent	Constant water level	1.2566
13	LillHadd1	LillHadd	permanent	Constant water level	NA
21	LillHadd1	LillHadd	permanent	Pool-drying	0.917423
22	LillHadd1	LillHadd	permanent	Pool-drying	1.00261
23	LillHadd1	LillHadd	permanent	Pool-drying	0.719184		!
24	LillHadd1	LillHadd	permanent	Pool-drying	0.479965
25	LillHadd1	LillHadd	permanent	Pool-drying	1.2818
26	LillHadd1	LillHadd	permanent	Pool-drying	NA
34	LillHadd2	LillHadd	permanent	Constant water level	NA
35	LillHadd2	LillHadd	permanent	Constant water level	1.09787
36	LillHadd2	LillHadd	permanent	Constant water level	1.00445
37	LillHadd2	LillHadd	permanent	Constant water level	NA
38	LillHadd2	LillHadd	permanent	Constant water level	NA
39	LillHadd2	LillHadd	permanent	Constant water level	1.38733
48	LillHadd2	LillHadd	permanent	Pool-drying	NA
49	LillHadd2	LillHadd	permanent	Pool-drying	1.28018
50	LillHadd2	LillHadd	permanent	Pool-drying	1.47304
51	LillHadd2	LillHadd	permanent	Pool-drying	1.28892
52	LillHadd2	LillHadd	permanent	Pool-drying	1.03834
60	Storn_Hadd1	StornHadd	permanent	Constant water level	0.806072
61	Storn_Hadd1	StornHadd	permanent	Constant water level	NA
62	Storn_Hadd1	StornHadd	permanent	Constant water level	0.712725
63	Storn_Hadd1	StornHadd	permanent	Constant water level	0.947609
64	Storn_Hadd1	StornHadd	permanent	Constant water level	1.46467
65	Storn_Hadd1	StornHadd	permanent	Constant water level	1.19738
73	Storn_Hadd1	StornHadd	permanent	Pool-drying	1.03296
74	Storn_Hadd1	StornHadd	permanent	Pool-drying	0.728771
75	Storn_Hadd1	StornHadd	permanent	Pool-drying	1.22363
76	Storn_Hadd1	StornHadd	permanent	Pool-drying	1.40702
77	Storn_Hadd1	StornHadd	permanent	Pool-drying
78	Storn_Hadd1	StornHadd	permanent	Pool-drying	0.677902
86	Bredskav1	Bredskav	semiper	Constant water level	1.38868
87	Bredskav1	Bredskav	semiper	Constant water level	1.2536
88	Bredskav1	Bredskav	semiper	Constant water level	1.40437
89	Bredskav1	Bredskav	semiper	Constant water level	1.46682
90	Bredskav1	Bredskav	semiper	Constant water level	0.672059
91	Bredskav1	Bredskav	semiper	Constant water level	0.704985
99	Bredskav1	Bredskav	semiper	Pool-drying	1.21238
100	Bredskav1	Bredskav	semiper	Pool-drying	1.36666
101	Bredskav1	Bredskav	semiper	Pool-drying	0.801795
102	Bredskav1	Bredskav	semiper	Pool-drying	1.11738
103	Bredskav1	Bredskav	semiper	Pool-drying	1.01567
104	Bredskav1	Bredskav	semiper	Pool-drying	1.85085
112	Bredskav2	Bredskav	semiper	Constant water level	1.19355
113	Bredskav2	Bredskav	semiper	Constant water level	1.23324
114	Bredskav2	Bredskav	semiper	Constant water level	NA
115	Bredskav2	Bredskav	semiper	Constant water level	0.86836
116	Bredskav2	Bredskav	semiper	Constant water level	1.17934
117	Bredskav2	Bredskav	semiper	Constant water level	1.27636
125	Bredskav2	Bredskav	semiper	Pool-drying	1.72375
126	Bredskav2	Bredskav	semiper	Pool-drying	1.43448
127	Bredskav2	Bredskav	semiper	Pool-drying	1.46775
128	Bredskav2	Bredskav	semiper	Pool-drying	0.951857
129	Bredskav2	Bredskav	semiper	Pool-drying	1.45749
130	Bredskav2	Bredskav	semiper	Pool-drying	1.19261
138	Bredskav3	Bredskav	semiper	Constant water level	NA
139	Bredskav3	Bredskav	semiper	Constant water level	1.83683
140	Bredskav3	Bredskav	semiper	Constant water level	NA
141	Bredskav3	Bredskav	semiper	Constant water level	0.802943
142	Bredskav3	Bredskav	semiper	Constant water level	1.6922
143	Bredskav3	Bredskav	semiper	Constant water level	1.24082
150	Bredskav3	Bredskav	semiper	Pool-drying	0.670165
151	Bredskav3	Bredskav	semiper	Pool-drying	1.41457
152	Bredskav3	Bredskav	semiper	Pool-drying	1.27024
153	Bredskav3	Bredskav	semiper	Pool-drying	1.23069
154	Bredskav3	Bredskav	semiper	Pool-drying	1.6775
155	Bredskav3	Bredskav	semiper	Pool-drying	1.75008
156	Bredskav3	Bredskav	semiper	Pool-drying	NA
164	Algr1	Algr	ephemeral	Constant water level	1.19768
165	Algr1	Algr	ephemeral	Constant water level	1.24839
166	Algr1	Algr	ephemeral	Constant water level	0.760755
167	Algr1	Algr	ephemeral	Constant water level	0.976705
168	Algr1	Algr	ephemeral	Constant water level	0.882027
169	Algr1	Algr	ephemeral	Constant water level	1.02972
177	Algr1	Algr	ephemeral	Pool-drying	NA
178	Algr1	Algr	ephemeral	Pool-drying	0.869834
179	Algr1	Algr	ephemeral	Pool-drying	0.843732
180	Algr1	Algr	ephemeral	Pool-drying	0.838577
181	Algr1	Algr	ephemeral	Pool-drying	1.01739
182	Algr1	Algr	ephemeral	Pool-drying	1.26181
190	Algr1	Algr	ephemeral	Pool-drying	1.7812
191	Algr2	Algr	ephemeral	Constant water level	1.30229
192	Algr2	Algr	ephemeral	Constant water level	1.01574
193	Algr2	Algr	ephemeral	Constant water level	0.724606
194	Algr2	Algr	ephemeral	Constant water level	0.6329
195	Algr2	Algr	ephemeral	Constant water level	1.342
201	Algr2	Algr	ephemeral	Pool-drying	NA
203	Algr2	Algr	ephemeral	Pool-drying	1.16444
204	Algr2	Algr	ephemeral	Pool-drying	1.11438
205	Algr2	Algr	ephemeral	Pool-drying	1.13375
206	Algr2	Algr	ephemeral	Pool-drying	1.00076
207	Algr2	Algr	ephemeral	Pool-drying	0.734584
208	Algr2	Algr	ephemeral	Pool-drying	1.23256
216	Savar_Tarn1	SavarTarn	ephemeral	Constant water level	0.812134
217	Savar_Tarn1	SavarTarn	ephemeral	Constant water level	NA
218	Savar_Tarn1	SavarTarn	ephemeral	Constant water level	0.693602
219	Savar_Tarn1	SavarTarn	ephemeral	Constant water level	NA
220	Savar_Tarn1	SavarTarn	ephemeral	Constant water level	NA
221	Savar_Tarn1	SavarTarn	ephemeral	Constant water level	0.615388
229	Savar_Tarn1	SavarTarn	ephemeral	Pool-drying	0.720833
230	Savar_Tarn1	SavarTarn	ephemeral	Pool-drying	0.836815
231	Savar_Tarn1	SavarTarn	ephemeral	Pool-drying	0.868466
232	Savar_Tarn1	SavarTarn	ephemeral	Pool-drying	0.98181
233	Savar_Tarn1	SavarTarn	ephemeral	Pool-drying	0.933269
234	Savar_Tarn1	SavarTarn	ephemeral	Pool-drying	0.606316
242	Storn_Hadd2	StornHadd	permanent	Constant water level	1.40749
243	Storn_Hadd2	StornHadd	permanent	Constant water level	1.70766
244	Storn_Hadd2	StornHadd	permanent	Constant water level	1.40943
245	Storn_Hadd2	StornHadd	permanent	Constant water level	1.10555
246	Storn_Hadd2	StornHadd	permanent	Constant water level	0.984187
247	Storn_Hadd2	StornHadd	permanent	Constant water level	0.988981
255	Storn_Hadd2	StornHadd	permanent	Pool-drying	1.06456
256	Storn_Hadd2	StornHadd	permanent	Pool-drying	0.870744
257	Storn_Hadd2	StornHadd	permanent	Pool-drying	0.980609
258	Storn_Hadd2	StornHadd	permanent	Pool-drying	NA
259	Storn_Hadd2	StornHadd	permanent	Pool-drying	1.33655
260	Storn_Hadd2	StornHadd	permanent	Pool-drying	0.683409
268	Storn_Hadd3	StornHadd	permanent	Constant water level	0.783759
269	Storn_Hadd3	StornHadd	permanent	Constant water level	1.45653
270	Storn_Hadd3	StornHadd	permanent	Constant water level	1.05627
271	Storn_Hadd3	StornHadd	permanent	Constant water level	1.18939
272	Storn_Hadd3	StornHadd	permanent	Constant water level	0.787944
273	Storn_Hadd3	StornHadd	permanent	Constant water level	1.2286
281	Storn_Hadd3	StornHadd	permanent	Pool-drying	1.01026
282	Storn_Hadd3	StornHadd	permanent	Pool-drying	1.42539
283	Storn_Hadd3	StornHadd	permanent	Pool-drying	0.798375
284	Storn_Hadd3	StornHadd	permanent	Pool-drying	1.64046
285	Storn_Hadd3	StornHadd	permanent	Pool-drying	1.54702
286	Storn_Hadd3	StornHadd	permanent	Pool-drying	0.994458
294	Storn_Hadd4	StornHadd	permanent	Constant water level	0.965747
295	Storn_Hadd4	StornHadd	permanent	Constant water level	1.0623
296	Storn_Hadd4	StornHadd	permanent	Constant water level	NA
297	Storn_Hadd4	StornHadd	permanent	Constant water level	1.18252
298	Storn_Hadd4	StornHadd	permanent	Constant water level	1.22461
299	Storn_Hadd4	StornHadd	permanent	Constant water level	1.33534
307	Storn_Hadd4	StornHadd	permanent	Pool-drying	1.33523
308	Storn_Hadd4	StornHadd	permanent	Pool-drying	0.938321
309	Storn_Hadd4	StornHadd	permanent	Pool-drying	0.79435
310	Storn_Hadd4	StornHadd	permanent	Pool-drying	1.16639
311	Storn_Hadd4	StornHadd	permanent	Pool-drying	1.12321
312	Storn_Hadd4	StornHadd	permanent	Pool-drying	0.540704
320	Petland1	Petland	semiper	Constant water level	1.17715
321	Petland1	Petland	semiper	Constant water level	0.827545
322	Petland1	Petland	semiper	Constant water level	1.02922
323	Petland1	Petland	semiper	Constant water level	1.22968
324	Petland1	Petland	semiper	Constant water level	0.929622
325	Petland1	Petland	semiper	Constant water level	0.913173
333	Petland1	Petland	semiper	Pool-drying	0.834637
334	Petland1	Petland	semiper	Pool-drying	0.595538
335	Petland1	Petland	semiper	Pool-drying	0.836171
336	Petland1	Petland	semiper	Pool-drying	0.800118
337	Petland1	Petland	semiper	Pool-drying	1.2304
338	Petland1	Petland	semiper	Pool-drying	0.793704
346	Petland2	Petland	semiper	Constant water level	0.796094
347	Petland2	Petland	semiper	Constant water level	0.965168
348	Petland2	Petland	semiper	Constant water level	NA
349	Petland2	Petland	semiper	Constant water level	0.856539
350	Petland2	Petland	semiper	Constant water level	0.504715
351	Petland2	Petland	semiper	Constant water level	0.752291
359	Petland2	Petland	semiper	Pool-drying	1.99297
360	Petland2	Petland	semiper	Pool-drying	0.622235
361	Petland2	Petland	semiper	Pool-drying	0.823449
362	Petland2	Petland	semiper	Pool-drying	0.869135
363	Petland2	Petland	semiper	Pool-drying	0.815787
364	Petland2	Petland	semiper	Pool-drying	0.772178
372	Petland3	Petland	semiper	Constant water level	0.569538
373	Petland3	Petland	semiper	Constant water level	0.664197
374	Petland3	Petland	semiper	Constant water level	0.663022
375	Petland3	Petland	semiper	Constant water level	1.12923
376	Petland3	Petland	semiper	Constant water level	0.445385
377	Petland3	Petland	semiper	Constant water level	0.69504
385	Petland3	Petland	semiper	Pool-drying	0.974046
386	Petland3	Petland	semiper	Pool-drying	0.584172
387	Petland3	Petland	semiper	Pool-drying	0.517453
388	Petland3	Petland	semiper	Pool-drying	0.84985
389	Petland3	Petland	semiper	Pool-drying	0.720001
390	Petland3	Petland	semiper	Pool-drying	NA
398	Savar_Tarn2	SavarTarn	ephemeral	Constant water level	0.89885
399	Savar_Tarn2	SavarTarn	ephemeral	Constant water level	0.858512
400	Savar_Tarn2	SavarTarn	ephemeral	Constant water level	0.550463
401	Savar_Tarn2	SavarTarn	ephemeral	Constant water level	0.575527
402	Savar_Tarn2	SavarTarn	ephemeral	Constant water level	1.07004
403	Savar_Tarn2	SavarTarn	ephemeral	Constant water level	0.369489
411	Savar_Tarn2	SavarTarn	ephemeral	Pool-drying	0.7377
412	Savar_Tarn2	SavarTarn	ephemeral	Pool-drying	0.796247
413	Savar_Tarn2	SavarTarn	ephemeral	Pool-drying	0.732173
414	Savar_Tarn2	SavarTarn	ephemeral	Pool-drying	0.839329
415	Savar_Tarn2	SavarTarn	ephemeral	Pool-drying	0.709846
416	Savar_Tarn2	SavarTarn	ephemeral	Pool-drying	1.119
424	Savar_Tarn3	SavarTarn	ephemeral	Constant water level	0.792695
425	Savar_Tarn3	SavarTarn	ephemeral	Constant water level	NA
426	Savar_Tarn3	SavarTarn	ephemeral	Constant water level	0.930205
427	Savar_Tarn3	SavarTarn	ephemeral	Constant water level	0.672392
428	Savar_Tarn3	SavarTarn	ephemeral	Constant water level	0.520212
429	Savar_Tarn3	SavarTarn	ephemeral	Constant water level	0.433141
437	Savar_Tarn3	SavarTarn	ephemeral	Pool-drying	0.209722
438	Savar_Tarn3	SavarTarn	ephemeral	Pool-drying	0.445247
439	Savar_Tarn3	SavarTarn	ephemeral	Pool-drying	0.474478
440	Savar_Tarn3	SavarTarn	ephemeral	Pool-drying	0.785443
441	Savar_Tarn3	SavarTarn	ephemeral	Pool-drying	0.628906
442	Savar_Tarn3	SavarTarn	ephemeral	Pool-drying	0.644462
443	Savar_Tarn3	SavarTarn	ephemeral	Pool-drying	0.852315
450	Savar_Tarn4	SavarTarn	ephemeral	Constant water level	0.521434
451	Savar_Tarn4	SavarTarn	ephemeral	Constant water level	0.817943
452	Savar_Tarn4	SavarTarn	ephemeral	Constant water level	0.58634
453	Savar_Tarn4	SavarTarn	ephemeral	Constant water level	0.671783
454	Savar_Tarn4	SavarTarn	ephemeral	Constant water level	0.406248
455	Savar_Tarn4	SavarTarn	ephemeral	Constant water level	1.17625
463	Savar_Tarn4	SavarTarn	ephemeral	Pool-drying	NA
464	Savar_Tarn4	SavarTarn	ephemeral	Pool-drying	0.498467
465	Savar_Tarn4	SavarTarn	ephemeral	Pool-drying	0.657391
466	Savar_Tarn4	SavarTarn	ephemeral	Pool-drying	1.02714
467	Savar_Tarn4	SavarTarn	ephemeral	Pool-drying	0.971829
468	Savar_Tarn4	SavarTarn	ephemeral	Pool-drying	1.01295
218 2	Savar_Tarn1	SavarTarn	ephemeral	Constant water level	1.48735
242_252	Storn_Hadd2	StornHadd	permanent	Pool-drying	NA
